# Supplementary material for: Potential Treatment of Dermatophyte Trichophyton rubrum in Rat Model Using Topical Green Biosynthesized Silver Nanoparticles with Achillea santolina Extract
Source: Molecules. 2023 Feb 5;28(4):1536. doi: 10.3390/molecules28041536 (PMC9965404; doi:10.3390/molecules28041536)
Supplement: Supplementary file 1 [file molecules-28-01536-s001.zip]

Archive with 1 entries (1 files):
- molecules-2174983-supplementary.pdf
